# Supplementary material for: Protein folds and catalytic strategies at the origin of biological CO2 fixation
Source: FEMS Microbiol Ecol. 2026 Apr 22;102(5):fiag041. doi: 10.1093/femsec/fiag041 (PMC13156950; doi:10.1093/femsec/fiag041)
Supplement: fiag041_Supplemental_File [file fiag041_supplemental_file.zip › Supplementary_Table_1_revised.xlsx]

## Sheet: Enzymes and CATH superfamilies
Enzyme	Pathway	E.C.	PDB structure in Figure 3	Catayltic CATH superfamilies	Non-catalytic CATH superfamilies	Catalytically unassigned CATH superfamilies	Notes	Folds (CATH topologies)
formate dehydrogenase	methyl branch (bacteria)	1.17.1.10 (NADP), 1.17.1.9 (NAD), 1.17.98.5 (HDCR)	1AA6	3.40.228.10, 2.20.25.90	3.40.50.740, 2.40.40.20			Dimethylsulfoxide reductase, domain 2; N-terminal domain of TfIIb; Rossmann fold; Barwin-like endoglucanases
10-Formyl-H4folate synthetase Fhs	methyl branch (bacteria)	6.3.4.3	1EG7	3.40.50.300	3.30.1510.10, 3.10.410.10			Rossmann fold; Domain 2, N(10)-formyltetrahydrofolate synthetase; Formyltetrahydrofolate synthetase, domain 3
5,10-methylene-H4folate dehydrogenase/cyclohydrolase	methyl branch (bacteria)	3.5.4.9, 1.5.1.5 (NADP), 1.5.1.15 (NAD)	1B0A	3.40.50.10860	3.40.50.720			Rossmann fold (2x)
5,10-methylene-H4folate reductase	methyl branch (bacteria)	1.5.1.20, 1.5.1.54 (NAD), 1.5.1.53 (NADP), 1.5.7.1 (ferredoxin)	1ZP3	3.20.20.220				TIM barrel
[FeFe] hydrogenase (HydABC)	methyl branch (bacteria)	1.12.7.2, 1.12.1.4	1HFE	3.40.950.10, 3.40.50.1780	3.30.70.20, 4.10.260.20			Fe-only hydrogenase (Larger subunit), chain L, domain 3; Rossmann fold; alpha-beta plaits; G Protein Gi Gamma 2
Methyl-H4folate:CoFeSP Methyltransferase (MeTr)	carbonyl branch (bacteria)	2.1.1.258	4DJE			3.20.20.20		TIM barrel
Phosphotransacetylase	acetate synthesis	2.3.1.8	1QZT			3.40.50.10950, 3.40.50.10750		Rossmann fold (2x)
acetate kinase	acetate synthesis	2.7.2.1	1G99	3.30.420.40				Nuleotidyltransferase, domain 5
formylmethanofuran dehydrogenase	methyl branch (archaea)	1.2.7.12	5T5M			2.40.40.20		Barwin-like endoglucanases
formylmethanofuran:H4MPT formyltransferase	methyl branch (archaea)	2.3.1.101	2FHK			3.30.70.520		Alpha-beta plaits
methenyl-H4MPT cyclohydrolase	methyl branch (archaea)	3.5.4.27	1QLM			3.10.340.11, 3.30.1030.10		Methenyltetrahydromethanopterin cyclohydrolase, chain A, domain 1; methenyltetrahydromethanopterin cyclohydrolase, chain A, domain 2
methylene-H4MPT dehydrogenase	methyl branch (archaea)	1.5.98.1	1QV9			3.40.50.10830, 6.10.140.120		Rossmann fold; helix hairpins
methenyl-H4MPT hydrogenase (Hmd)	methyl branch (archaea)	1.12.98.2	3F47			3.40.50.720, 1.20.120.1300		Rossmann fold; four helix bundle (hemerythrin (Met), subunit A
methylene-H4MPT reductase	methyl branch (archaea)	1.5.98.2	1F07			3.20.20.30		TIM barrel
coenzyme F420-reducing hydrogenase (Frh)	methyl branch (archaea)	1.12.98.1	4CI0			1.10.645.10, 3.40.50.700, 3.30.70.20, 3.10.450.750		Cytochrome-c3 hydrogenase, chain B; Rossmann fold; alpha-beta plaits; nuclear transport factor 2, chain A
methyl-H4MPT:coenzyme M methyltransferase	methane synthesis	7.2.1.4	8Q3V, 5LAA				No CATH entry
methyl-coenzyme M reductase	methane synthesis	2.8.4.1	1MRO	3.30.70.470, 1.20.840.10	3.90.390.10			Alpha-beta plaits; MCR chain B domain 2; Methyl-coenzyme M Reductase, chain A, domain 1
heterodisulfide reductase/[NiFe] hydrogenase (Hdr-Mvh)	methane synthesis	1.8.7.3, 1.8.98.1, 1.8.98.4, 1.12.99.-, 1.8.98.5, 1.8.98.6	5ODC				No CATH entry
CoFeSP	carbonyl branch	2.1.1.258	4DJE (bacteria), missing from 9C0T in archaea			3.20.20.20, 3.40.50.11600		TIM barrel; Rossmann fold
CODH	carbonyl branch	1.2.7.4	6X5K (bacteria), 9C0T (archaeal ACDS)			1.20.1270.30, 3.40.50.2030, 3.40.50.2030		Substrate binding domain of Dnak, chain A, domain 2; Rossmann fold (2x)
ACS	carbonyl branch	2.3.1.169	6X5K (bacteria), 9C0T (archaeal ACDS)			1.10.8.190, 3.40.50.2030, 3.30.1650.10, 3.40.970.20, 3.40.1470.10		Helicase, Ruva protein, domain 3; Rossmann fold; bifunctional carbon monoxide dehydrogenase/acetyl-CoA synthase(codh/acs), chain M, domain 3; ribonuclease HI; chain A; bifunctional carbon monoxide dehydrogenase/acetyl-CoA synthase(codh/acs), chain M, domain 5
pyruvate ferredoxin oxidoreductase	pyruvate synthesis	1.2.7.1	6CIN (bacteria), 9BT4 (archaea)	3.40.50.970	3.40.50.920, 3.40.920.10, 4.10.780.10, 3.30.70.20, 4.10.790.10			Rossmann fold (2x); pyruvate-ferredoxin oxidoreductase, domain 3; pyruvate-ferredoxin oxidoreductase, domain 4; alpha-beta plaits; pyruvate-ferredoxin oxidoreductase, domain 7

## Sheet: CATH superfamilies statistics
CATH Class	Class - Architecture	Class-Architecture-Topology (fold)	Fold occurrence count - sample	Homologous superfamilies in fold - sample	Homologous superfamily in fold - CATH dabatase	p-value enrichment	p-value depletion	Corrected (BH) p-value enrichment	Corrected (BH) p-value depletion	Enrichment or depletion calculation	Enrichment or depletion	Significance
C1 (mainly alpha)	1.20 (up-down bundle)	1.20.840 (MCR chain B domain 2)	1	1	1	0.00648469	1	0.0109429	1	154.209	enriched	significant
		1.20.1270 (Substrate Binding Domain of Dnak; Chain A; Domain 2)	1	1	38	0.219574	0.975086	0.280323	1	4.05814	enriched
		1.20.120 (Four Helix Bundle (Hemerythrin (Met), subunit A))	1	1	163	0.658245	0.714517	0.683562	1	0.946069	depleted
	1.10 (orthogonal bundle)	1.10.8 (Helicase, Ruva Protein; domain 3)	1	1	96	0.466923	0.871986	0.504277	1	1.60635	enriched
		1.10.645 (Cytochrome-c3 Hydrogenase; chain B)	1	1	1	0.00648469	1	0.0109429	1	154.209	enriched	significant
C2 mainly beta)	2.20 (single sheet)	2.20.25 (N-terminal domain of TfIIb)	1	1	39	0.224664	0.973846	0.280323	1	3.95408	enriched
	2.40 (beta barrel)	2.40.40 (Barwin-like endoglucanases)	2	1	4	0.0256933	0.999756	0.0365115	1	38.5523	enriched	significant
C3 (alpha beta)	3.90 (alpha-beta complex)	3.90.390 (Methyl-coenzyme M Reductase; Chain A, domain 1)	1	1	1	0.00648469	1	0.0109429	1	154.209	enriched	significant
	3.40 (3-layer(aba) sandwich)	3.40.50 (Rossmann fold)	16	13	278	1.10526e-08	1	2.98421e-07	1	7.21123	enriched	significant
		3.40.228 (Dimethylsulfoxide reductase; domain 2)	1	1	1	0.00648469	1	0.0109429	1	154.209	enriched	significant
		3.40.950 (Fe-only hydrogenase (Larger subunit); Chain L, domain 3)	1	1	1	0.00648469	1	0.0109429	1	154.209	enriched	significant
		3.40.970 (Ribonuclease HI; Chain A)	1	1	4	0.0256933	0.999756	0.0365115	1	38.5523	enriched	significant
		3.40.1470 (Bifunctional carbon monoxide dehydrogenase/acetyl-coa synthase(codh/acs), Chain M, domain 5)	1	1	1	0.00648469	1	0.0109429	1	154.209	enriched	significant
		3.40.920 (Pyruvate-ferredoxin Oxidoreductase; domain 3)	1	1	1	0.00648469	1	0.0109429	1	154.209	enriched	significant
	3.30 (2-layer sandwich)	3.30.70 (Alpha-beta plaits)	5	3	255	0.228412	0.918112	0.280323	1	1.81423	enriched
		3.30.420 (Nuleotidyltransferase; domain 5)	1	1	43	0.244702	0.968642	0.287259	1	3.58626	enriched
		3.30.1650 (Bifunctional carbon monoxide dehydrogenase/acetyl-coa synthase(codh/acs), Chain M, domain 3)	1	1	1	0.00648469	1	0.0109429	1	154.209	enriched	significant
		3.30.1510 (Domain 2, N(10)-formyltetrahydrofolate synthetase)	1	1	1	0.00648469	1	0.0109429	1	154.209	enriched	significant
		3.30.1030 (Methenyltetrahydromethanopterin Cyclohydrolase; Chain A, domain 2)	1	1	1	0.00648469	1	0.0109429	1	154.209	enriched	significant
	3.20 (alpha-beta barrel)	3.20.20 (TIM barrel)	4	3	34	0.00132144	0.999938	0.0109429	1	13.6067	enriched	significant
	3.10 (roll)	3.10.450 (Nuclear Transport Factor 2; Chain: A)	1	1	58	0.315436	0.945979	0.354866	1	2.65878	enriched
		3.10.410 (Formyltetrahydrofolate synthetase; domain 3)	1	1	1	0.00648469	1	0.0109429	1	154.209	enriched	significant
		3.10.340 (Methenyltetrahydromethanopterin Cyclohydrolase; Chain A, domain 1)	1	1	1	0.00648469	1	0.0109429	1	154.209	enriched	significant
C4 (few secondary structures)	4.10 (irregular)	4.10.260 (G Protein Gi Gamma 2)	1	1	3	0.0193311	0.999877	0.0307023	1	51.4031	enriched	significant
		4.10.780 (Pyruvate-ferredoxin Oxidoreductase; domain 4)	1	1	1	0.00648469	1	0.0109429	1	154.209	enriched	significant
		4.10.790 (Pyruvate-ferredoxin Oxidoreductase; domain 7)	1	1	1	0.00648469	1	0.0109429	1	154.209	enriched	significant
C6 (special)	6.10 (helix non-globular)	6.10.140 (Helix Hairpins)	1	1	223	0.771386	0.572971	0.771386	1	0.691522	depleted
			50	43
Superfamilies in CATH: 6631
Superfamilies in sample: 43

## Sheet: Catalytic residue roles
Enzyme	M-CSA ID (if available)	Specific catalytic roles	General group functions	Notes	Hand-curated specific catalytic roles	Hand-curated general group functions
formate dehydrogenase	562	Arg (electrostatic stabilizer, hydrogen bond donor)	Arg (electrostatic interaction)		Arg (electrostatic stabilizer, hydrogen bond donor)	Arg (electrostatic interaction)
		Sec (electrophile, metal ligand, nucleofuge, nucleophile, proton acceptor, proton donor)	Sec (metal ligand, proton shuttle (general acid/base), covalent catalysis)	covalent catalysis not supported by the literature (see text)	Sec (metal ligand, proton acceptor, proton donor)	Sec (metal ligand, proton shuttle (general acid/base))
		His (electrostatic stabilizer, proton acceptor)	His (proton shuttle (general acid/base), electrostatic interaction)		His (electrostatic stabilizer, proton acceptor)	His (proton shuttle (general acid/base), electrostatic interaction)
		Lys (electrostatic stabilizer)	Lys (electrostatic interaction)		Lys (electrostatic stabilizer)	Lys (electrostatic interaction)
10-Formyl-H4folate synthetase Fhs	385	Phe (activator, electrostatic stabilizer)	Phe (activator, electrostatic interaction)		Phe (activator, electrostatic stabilizer)	Phe (activator, electrostatic interaction)
		Lys (electrostatic stabilizer)	Lys (electrostatic interaction)		Lys (electrostatic stabilizer)	Lys (electrostatic interaction)
		Trp (activator)	Trp (activator)		Trp (activator)	Trp (activator)
		Thr (steric role)	Thr (steric role)		Thr (steric role)	Thr (steric role)
		Arg (electrostatic stabilizer)	Arg (electrostatic interaction)		Arg (electrostatic stabilizer)	Arg (electrostatic interaction)
		Ala (electrostatic stabilizer)	Ala (electrostatic interaction)		Ala (electrostatic stabilizer)	Ala (electrostatic interaction)
5,10-methenyl-H4folate cyclohydrolase	458	Gln (activator)	Gln (activator)		Gln (activator)	Gln (activator)
		Ser (activator)	Ser (activator)		Ser (activator)	Ser (activator)
		Lys (proton shuttle (general acid/base))	Lys (proton shuttle (general acid/base))		Lys (proton shuttle (general acid/base))	Lys (proton shuttle (general acid/base))
5,10-methylene-H4folate dehydrogenase	389	Lys (activator)	Lys (activator)		Lys (activator)	Lys (activator)
		Gln (activator)	Gln (activator)		Gln (activator)	Gln (activator)
		Asp (electrostatic stabilizer)	Asp (electrostatic interaction)		Asp (electrostatic stabilizer)	Asp (electrostatic interaction)
5,10-methylene-H4folate reductase	120	His (hydrogen bond acceptor, hydrogen bond donor, proton acceptor, proton donor, proton relay)	His (proton shuttle (general acid/base))		His (hydrogen bond acceptor, hydrogen bond donor, proton acceptor, proton donor, proton relay)	His (proton shuttle (general acid/base))
		Ser (hydrogen bond acceptor, hydrogen bond donor, proton acceptor, proton donor, proton relay)	Ser (proton shuttle (general acid/base))		Ser (hydrogen bond acceptor, hydrogen bond donor, proton acceptor, proton donor, proton relay)	Ser (proton shuttle (general acid/base))
		Phe (steric locator)	Phe (steric role)		Phe (steric locator)	Phe (steric role)
		Glu (hydrogen bond acceptor, hydrogen bond donor, proton acceptor, proton donor, proton relay)	Glu (proton shuttle (general acid/base))		Glu (hydrogen bond acceptor, hydrogen bond donor, proton acceptor, proton donor, proton relay)	Glu (proton shuttle (general acid/base))
		Asp (electrostatic stabilizer, hydrogen bond acceptor)	Asp (electrostatic interaction)		Asp (electrostatic stabilizer, hydrogen bond acceptor)	Asp (electrostatic interaction)
acetate kinase	643	Asn (metal ligand)	Asn (metal ligand)		Asn (metal ligand)	Asn (metal ligand)
		Arg (electrostatic stabilizer, polar interaction)	Arg (electrostatic interaction)		Arg (electrostatic stabilizer, polar interaction)	Arg (electrostatic interaction)
		Glu (metal ligand)	Glu (metal ligand)		Glu (metal ligand)	Glu (metal ligand)
		His (electrostatic stabilizer, polar interaction)	His (electrostatic interaction)		His (electrostatic stabilizer, polar interaction)	His (electrostatic interaction)
Ferredoxin:H2 hydrogenase (HydABC) [FeFe]	127	Cys (proton acceptor, proton donor, proton relay, metal ligand)	Cys (proton shuttle (general acid/base), metal ligand)		Cys (proton acceptor, proton donor, proton relay, metal ligand)	Cys (proton shuttle (general acid/base), metal ligand)
		Glu (proton acceptor, proton donor, proton relay)	Glu (proton shuttle (general acid/base))		Glu (proton acceptor, proton donor, proton relay)	Glu (proton shuttle (general acid/base))
		Ser (proton acceptor, proton donor, proton relay)	Ser (proton shuttle (general acid/base))		Ser (proton acceptor, proton donor, proton relay)	Ser (proton shuttle (general acid/base))
		Lys (proton acceptor, proton donor, proton relay)	Lys (proton shuttle (general acid/base))		Lys (proton acceptor, proton donor, proton relay)	Lys (proton shuttle (general acid/base))
pyruvate ferredoxin oxidoreductase	119	Glu (hydrogen bond acceptor, hydrogen bond donor, proton acceptor, proton donor)	Glu (proton shuttle (general acid/base))		Glu (hydrogen bond acceptor, hydrogen bond donor, proton acceptor, proton donor)	Glu (proton shuttle (general acid/base))
		Asn (electrostatic stabilizer, hydrogen bond donor)	Asn (electrostatic interaction)		Asn (electrostatic stabilizer, hydrogen bond donor)	Asn (electrostatic interaction)
		Arg (electrostatic stabilizer, hydrogen bond donor)	Arg (electrostatic interaction)		Arg (electrostatic stabilizer, hydrogen bond donor)	Arg (electrostatic interaction)
		Thr (electrostatic stabilizer, hydrogen bond donor)	Thr (electrostatic interaction)		Thr (electrostatic stabilizer, hydrogen bond donor)	Thr (electrostatic interaction)
methyl-coenzyme M reductase	156	Gln (electrostatic stabilizer, metal ligand)	Gln (metal ligand, electrostatic interaction)		Gln (electrostatic stabilizer, metal ligand)	Gln (metal ligand, electrostatic interaction)
		Gly (single electron acceptor, single electron donor, single electron relay)	Gly (single electron shuttle)	mechanism not supported by the literature (see text)	Tyr (hydrogen bond donor, transition state stabilizer)	Tyr (electrostatic interaction)
		Tyr (electrostatic stabilizer, radical stabilizer, proton acceptor, proton donor, proton relay)	Tyr (proton shuttle (general acid/base), electrostatic interaction)	mechanism not supported by the literature (see text)	Arg (electrostatic stabilizer, hydrogen bond donor)	Arg (electrostatic interaction)
		Asn (activator, electrostatic stabilizer, proton acceptor, proton donor, proton relay)	Asn (activator, proton shuttle (general acid/base), electrostatic interaction)	mechanism not supported by the literature (see text)	Lys (electrostatic stabilizer)	Lys (electrostatic interaction)
					His (electrostatic stabilizer)	His (electrostatic interaction)
Phosphotransacetylase	-	Asp (proton acceptor, proton donor, proton relay)	Asp (proton shuttle (general acid/base))	Hand-annotated	Asp (proton acceptor, proton donor, proton relay)	Asp (proton shuttle (general acid/base))
		Ser (electrostatic stabilizer, hydrogen bond donor)	Ser (electrostatic interaction)	Hand-annotated	Ser (electrostatic stabilizer, hydrogen bond donor)	Ser (electrostatic interaction)
		Arg (activator)	Arg (activator)	Hand-annotated	Arg (activator)	Arg (activator)
Acetyl-CoA synthase (ACS)	-	Cys (metal ligand)	Cys (metal ligand)	Hand-annotated	Cys (metal ligand)	Cys (metal ligand)
		Gly (metal ligand)	Gly (metal ligand)	Hand-annotated	Gly (metal ligand)	Gly (metal ligand)
		His (proton acceptor)	His (proton shuttle (general acid/base))	Hand-annotated	His (proton acceptor)	His (proton shuttle (general acid/base))
Carbon monoxide dehydrogenase (CODH)	-	Cys (metal ligand)	Cys (metal ligand)	Hand-annotated	Cys (metal ligand)	Cys (metal ligand)
		His (metal ligand, hydrogen bond donor, hydrogen bond acceptor, proton acceptor, electrostatic stabilizer)	His (metal ligand, electrostatic interaction, proton shuttle (general acid/base))	Hand-annotated	His (metal ligand, hydrogen bond donor, hydrogen bond acceptor, proton acceptor, electrostatic stabilizer)	His (metal ligand, electrostatic interaction, proton shuttle (general acid/base))
		Lys (hydrogen bond donor, hydrogen bond acceptor, proton donor, proton acceptor, electrostatic stabilizer)	Lys (electrostatic interaction, proton shuttle (general acid/base))	Hand-annotated	Lys (hydrogen bond donor, hydrogen bond acceptor, proton donor, proton acceptor, electrostatic stabilizer)	Lys (electrostatic interaction, proton shuttle (general acid/base))
		Asp (proton donor, proton acceptor)	Asp (proton shuttle (general acid/base))	Hand-annotated	Asp (proton donor, proton acceptor)	Asp (proton shuttle (general acid/base))
		Trp (proton donor, proton acceptor)	Trp (proton shuttle (general acid/base))	Hand-annotated	Trp (proton donor, proton acceptor)	Trp (proton shuttle (general acid/base))
Mehyl-H4F:CFeSP methyltransferase (MeTr)	-	Asn (transition state stabilizer)	Asn (electrostatic interaction)	Hand-annotated	Asn (transition state stabilizer)	Asn (electrostatic interaction)
		Asp (proton acceptor, proton donor, proton relay)	Asp (proton shuttle (general acid/base))	Hand-annotated	Asp (proton acceptor, proton donor, proton relay)	Asp (proton shuttle (general acid/base))
role from M-CSA not supported by the literature
hand-curated role

## Sheet: Catalytic residues statistics
Amino acid specific roles	Role count in the WL pathway	Role count in M-CSA	p-value enrichment	p-value depletion	Corrected (BH) p-value enrichment	Corrected (BH) p-value depletion	Enrichment or depletion calculation	Enrichment or depletion	Significance
electrostatic stabiliser	21	2285	0.656034	0.437101	1	0.999997	0.943781	depleted
proton acceptor	17	1080	0.0312964	0.984053	0.845002	0.999997	1.61645	enriched
proton donor	14	1064	0.150813	0.90882	1	0.999997	1.35121	enriched
hydrogen bond donor	13	1129	0.303589	0.793504	1	0.999997	1.18246	enriched
proton relay	9	155	1.92084e-05	0.999997	0.00103725	0.999997	5.96278	enriched	significant
metal ligand	9	1153	0.804177	0.301875	1	0.999997	0.801588	depleted
activator	7	415	0.109824	0.950818	1	0.999997	1.73216	enriched
hydrogen bond acceptor	7	729	0.571413	0.583494	1	0.999997	0.986072	depleted
polar interaction	2	88	0.211309	0.945659	1	0.999997	2.33392	enriched
transition state stabilizer	2	79	0.179484	0.958343	1	0.999997	2.59981	enriched
steric locator	1	16	0.145022	0.989689	1	0.999997	6.41827	enriched
proton shuttle (general acid/base)	1	313	0.955343	0.186287	1	0.999997	0.32809	depleted
steric role	1	287	0.941978	0.226325	1	0.999997	0.357813	depleted
nucleofuge	0	236	1	0.0967809	1	0.999997	0	depleted
nucleophile	0	264	1	0.0731028	1	0.999997	0	depleted
electrophile	0	37	1	0.695809	1	0.999997	0	depleted
single electron acceptor	0	42	1	0.662465	1	0.999997	0	depleted
single electron donor	0	42	1	0.662465	1	0.999997	0	depleted
single electron relay	0	42	1	0.662465	1	0.999997	0	depleted
radical stabiliser	0	30	1	0.745301	1	0.999997	0	depleted
increase basicity	0	83	1	0.442484	1	0.999997	0	depleted
covalently attached	0	198	1	0.141462	1	0.999997	0	depleted
modifies pKa	0	139	1	0.254336	1	0.999997	0	depleted
increase acidity	0	78	1	0.464845	1	0.999997	0	depleted
electrofuge	0	37	1	0.695809	1	0.999997	0	depleted
repulsive charge-charge interaction	0	7	1	0.933776	1	0.999997	0	depleted
increase nucleophilicity	0	87	1	0.425366	1	0.999997	0	depleted
hydrogen radical acceptor	0	10	1	0.906742	1	0.999997	0	depleted
hydrogen radical donor	0	11	1	0.897904	1	0.999997	0	depleted
hydrogen radical relay	0	4	1	0.961609	1	0.999997	0	depleted
leaving group (radical)	0	1	1	0.990262	1	0.999997	0	depleted
radical combinant	0	2	1	0.980618	1	0.999997	0	depleted
van der waals interaction	0	43	1	0.655988	1	0.999997	0	depleted
polar/non-polar interaction	0	55	1	0.582995	1	0.999997	0	depleted
attractive charge-charge interaction	0	67	1	0.518054	1	0.999997	0	depleted
electron pair acceptor	0	36	1	0.702675	1	0.999997	0	depleted
electron pair donor	0	38	1	0.68901	1	0.999997	0	depleted
electrostatic destabiliser	0	19	1	0.830205	1	0.999997	0	depleted
increase electrophilicity	0	37	1	0.695809	1	0.999997	0	depleted
increase redox potential	0	1	1	0.990262	1	0.999997	0	depleted
enhance reactivity	0	24	1	0.790486	1	0.999997	0	depleted
alter redox potential	0	14	1	0.871899	1	0.999997	0	depleted
steric hindrance	0	1	1	0.990262	1	0.999997	0	depleted
electron tunneling medium	0	1	1	0.990262	1	0.999997	0	depleted
ground state destabiliser	0	6	1	0.942964	1	0.999997	0	depleted
promote heterolysis	0	60	1	0.55501	1	0.999997	0	depleted
covalent catalysis	0	93	1	0.40091	1	0.999997	0	depleted
hydride acceptor	0	2	1	0.980618	1	0.999997	0	depleted
electron shuttle	0	21	1	0.814085	1	0.999997	0	depleted
hydrophobic interaction	0	1	1	0.990262	1	0.999997	0	depleted
electrostatic interaction	0	7	1	0.933776	1	0.999997	0	depleted
promote homolysis	0	2	1	0.980618	1	0.999997	0	depleted
pi-pi interaction	0	7	1	0.933776	1	0.999997	0	depleted
single electron shuttle	0	2	1	0.980618	1	0.999997	0	depleted
Total role count in sample: 104
Total role count in M-CSA: 10680
